# Supplementary material for: Oral Health Status, Behavior, and Knowledge of Patients with Cardiovascular Disease and Associated Risk Factors in Odisha: A Cross-Sectional Survey
Source: Dent J (Basel). 2025 Sep 1;13(9):401. doi: 10.3390/dj13090401 (PMC12468224; doi:10.3390/dj13090401)
Supplement: Supplementary file 1 [file dentistry-13-00401-s001.zip]

Archive with 1 entries (1 files):
- dentistry-3787875-supplementary.pdf
